# Supplementary material for: Updated Risk Assessment of Cannabidiol in Foods Based on Benchmark Dose–Response Modeling
Source: Molecules. 2024 Oct 7;29(19):4733. doi: 10.3390/molecules29194733 (PMC11477611; doi:10.3390/molecules29194733)
Supplement: Supplementary file 1 [file molecules-29-04733-s001.zip]

Archive with 3 entries (3 files):
- dziwenka-et-al-90-day-oral-toxicity.pdf
- henderson-et-al-90-day-oral-toxicity-study.pdf
- tallon-child-90-day-oral-toxicity.pdf
